# Supplementary material for: Chloroplast Signaling Gates Thermotolerance in Arabidopsis
Source: Cell Rep. 2018 Feb 13;22(7):1657–65. doi: 10.1016/j.celrep.2018.01.054 (PMC5847188; doi:10.1016/j.celrep.2018.01.054)
Supplement: Table S2. Enriched Gene Ontology Processes, Related to Figures 1, 3, and 4 — Two Gene Ontology (GO) enrichment tools, GOrilla and AgriGO, were used for enrichment analysis and all genes that passed the filters used when calculating Z-scores were used as background. The top five most enriched GO terms from each analysis are shown. [file mmc2.xlsx]

## Sheet: Cluster 13-1-1 from Figure 1B
Cluster	No. genes	Enriched GO Terms	Description	P-value	FDR q-value
13-1-1	197	Goriila
		GO:0009408	response to heat	1.45E-12	3.6E-9
		GO:0009266	response to temperature stimulus	8.56E-10	1.06E-6
		GO:0009644	response to high light intensity	1.08E-9	8.95E-7
		GO:0009642	response to light intensity	2.22E-8	1.37E-5
		GO:0042542	response to hydrogen peroxide	2.32E-6	1.15E-3
		AgriGO
		GO:0009408	response to heat	5.3e-31	2.8e-28
		GO:0009266	response to temperature stimulus	9.3e-20	2.4e-17
		GO:0042542	response to hydrogen peroxide	3.2e-14	5.6e-12
		GO:0009644	response to high light intensity	1.8e-13	2.3e-11
		GO:0000302	response to reactive oxygen species	6.2e-12	6.5e-10

## Sheet: Clusters from Figure 3B 
Cluster	No. genes	Enriched GO Term Processes	Description	P-value	FDR q-value
1	89	Goriila
		GO:0009664	plant-type cell wall organization	5.11E-7	1.79E-3
		GO:0071669	plant-type cell wall organization or biogenesis	2.46E-6	4.31E-3
		GO:0071555	cell wall organization	3.32E-5	3.87E-2
		GO:0071554	cell wall organization or biogenesis	5.15E-5	4.51E-2
		GO:0045229	external encapsulating structure organization	5.15E-5	3.61E-2
		AgriGO
		GO:0048878	chemical homeostasis	4.7e-05	0.0088
2	113	Goriila
		GO:0034285	response to disaccharide	5.63E-4	1E0
		GO:0009744	response to sucrose	5.63E-4	9.86E-1
		AgriGO
		NA	NA	NA	NA
3	100	Goriila
		GO:0009664	plant-type cell wall organization	4.6E-7	1.61E-3
		GO:0071669	plant-type cell wall organization or biogenesis	2.22E-6	3.89E-3
		GO:0071555	cell wall organization	4.62E-4	5.4E-1
		GO:0006109	regulation of carbohydrate metabolic process	6.31E-4	5.52E-1
		GO:0071554	cell wall organization or biogenesis	6.54E-4	4.58E-1
		AgriGO
		GO:0019748	secondary metabolic process	9.7e-17	4.1e-14
		GO:0000103	sulfate assimilation	1.9e-09	4.1e-07
		GO:0006575	cellular amino acid derivative metabolic process	9.2e-08	1.3e-05
		GO:0009698	phenylpropanoid metabolic process	1.5e-07	1.4e-05
		GO:0009813	flavonoid biosynthetic process	1.6e-07	1.4e-05
4	100	Goriila
		GO:0009408	response to heat	4.6E-18	1.61E-14
		GO:0009644	response to high light intensity	2.14E-14	3.74E-11
		GO:0009266	response to temperature stimulus	1.03E-13	1.21E-10
		GO:0009642	response to light intensity	2.34E-13	2.04E-10
		GO:0042542	response to hydrogen peroxide	2.72E-11	1.9E-8
		AgriGO
		GO:0009408	response to heat	6.7e-42	1.6e-39
		GO:0009266	response to temperature stimulus	1.3e-30	1.5e-28
		GO:0042542	response to hydrogen peroxide	2.7e-30	2.2e-28
		GO:0000302	response to reactive oxygen species	1.7e-26	1e-24
		GO:0009644	response to high light intensity	6.2e-25	2.9e-23
5	53	Goriila
		GO:0042744	hydrogen peroxide catabolic process	1.11E-11	3.9E-8
		GO:0042743	hydrogen peroxide metabolic process	2.06E-11	3.61E-8
		GO:0072593	reactive oxygen species metabolic process	4.97E-11	5.8E-8
		GO:0006979	response to oxidative stress	1.45E-8	1.27E-5
		GO:0044248	cellular catabolic process	6.01E-7	4.21E-4
		AgriGO
		GO:0006950	response to stress	2.3e-09	1.7e-07
		GO:0050896	response to stimulus	7.7e-07	2.8e-05
		GO:0009620	response to fungus	1.2e-05	0.00028
		GO:0006979	response to oxidative stress	3.3e-05	0.0006
		GO:0009628	response to abiotic stimulus	8.6e-05	0.0012
6	68	Goriila
		NA	NA	NA	NA
		AgriGO
		NA	NA	NA	NA

## Sheet: Clusters from Figure 3C
Cluster	No. genes	Enriched GO Term Processes (ss3/4/pgm_zscores as background)	Description	P-value	FDR q-value
1	55	GOrilla
		GO:0009408	response to heat	4.55E-19	1.28E-15
		GO:0009644	response to high light intensity	1.6E-15	2.26E-12
		GO:0009266	response to temperature stimulus	3.46E-15	3.25E-12
		GO:0009642	response to light intensity	4.47E-14	3.15E-11
		GO:0042542	response to hydrogen peroxide	1.09E-11	6.13E-9
		AgriGO
		GO:0009408	response to heat	3.9e-40	3.4e-38
		GO:0009266	response to temperature stimulus	8.6e-30	3.7e-28
		GO:0009644	response to high light intensity	2e-27	4.3e-26
		GO:0042542	response to hydrogen peroxide	2e-27	4.3e-26
		GO:0000302	response to reactive oxygen species	4.8e-24	8.3e-23
2	25	GOrilla
		GO:0071496	cellular response to external stimulus	2.14E-4	6.02E-1
		GO:0007154	cell communication	2.14E-4	3.01E-1
		GO:0031668	cellular response to extracellular stimulus	2.14E-4	2.01E-1
		GO:0009991	response to extracellular stimulus	3.22E-4	2.27E-1
		AgriGO
		NA	NA	NA	NA
3	11	GOrilla
		GO:0045732	positive regulation of protein catabolic process	8.4E-4	1E0
		AgriGO
		NA	NA	NA	NA
4	4	GOrilla
		NA	NA	NA	NA
		AgriGO
		NA	NA	NA	NA

## Sheet: Clusters from Figure 4B
Cluster	No. genes	Enriched GO Term Processes	Description	P-value	FDR q-value
DCMU down DBMIB up 22°C	185	Gorilla
		GO:0009408	response to heat	6.02E-13	1.49E-9
		GO:0009266	response to temperature stimulus	1.98E-10	2.45E-7
		GO:0009644	response to high light intensity	3.34E-8	2.76E-5
		GO:0009642	response to light intensity	8.77E-8	5.43E-5
		GO:0000302	response to reactive oxygen species	2.92E-7	1.45E-4
		AgriGO
		GO:0009408	response to heat	4.2e-27	2.7e-24
		GO:0009266	response to temperature stimulus	2.4e-20	7.7e-18
		GO:0009628	response to abiotic stimulus	9.8e-16	2.1e-13
		GO:0006950	response to stress	1.8e-12	2.8e-10
		GO:0050896	response to stimulus	4.3e-11	5.5e-0
