# Supplementary material for: Chloroplast Signaling Gates Thermotolerance in Arabidopsis
Source: Cell Rep. 2018 Feb 13;22(7):1657–65. doi: 10.1016/j.celrep.2018.01.054 (PMC5847188; doi:10.1016/j.celrep.2018.01.054)
Supplement: Table S3. Enriched Promoter Motifs, Related to Figures 1, 3, and 4 — Promoter motif enrichment was performed using HOMER2. Sequences 1 kb upstream of the TSS were obtained from TAIR and these were used to search for known motifs. Sequences 1 kb upstream of all genes that passed the filters used when calculating Z-scores were used as background sequences. The top five most enriched motifs are shown. [file mmc3.xlsx]

## Sheet: Cluster 13-1-1 from Figure 1B
Cluster	No. genes	Enriched Motifs	Consensus	P-value	q-value (Benjamini)	No. genes with motif (out of 197)	% of genes with motif	No. background genes with motif (out of 8112)	% of Background genes with motif
13-1-1	197
		HRE(HSF)/Striatum-HSF1-ChIP-Seq(GSE38000)/Homer	TTCTAGAABNTTCTA	1e-16	0	56	0.2843	643.3	7.93%
		HRE(HSF)/HepG2-HSF1-ChIP-Seq(GSE31477)/Homer	BSTTCTRGAABVTTCYAGAA	1e-08	0	26	0.132	257.5	3.18%
		HIF-1b(HLH)/T47D-HIF1b-ChIP-Seq(GSE59937)/Homer	RTACGTGC	0.001	0.0671	117	0.5939	3837.2	47.33%
		ZBTB12(Zf)/HEK293-ZBTB12.GFP-ChIP-Seq(GSE58341)/Homer	NGNTCTAGAACCNGV	0.01	0.1691	31	0.1574	726.3	8.96%
		CArG(MADS)/PUER-Srf-ChIP-Seq(Sullivan_et_al.)/Homer	CCATATATGGNM	0.01	0.1691	46	0.2335	1237.4	15.26%

## Sheet: Clusters from Figure 3B 
Cluster	No. genes	Enriched Motifs	Consensus	P-value	q-value (Benjamini)	No. genes with motif (out of 89)	% of genes with motif	No. background genes with motif (out of 6670)	% of Background genes with motif
1	89
		KLF14(Zf)/HEK293-KLF14.GFP-ChIP-Seq(GSE58341)/Homer	RGKGGGCGKGGC	1e-2	1.0000	15.0	16.85%	508.9	7.63%
		RBFox2(?)/Heart-RBFox2-CLIP-Seq(GSE57926)/Homer	TGCATGCA	1e-2	1.0000	63.0	70.79%	3771.7	56.53%
		NF-E2(bZIP)/K562-NFE2-ChIP-Seq(GSE31477)/Homer	GATGACTCAGCA	1e-2	1.0000	5.0	5.62%	86.4	1.30%
		STAT6(Stat)/CD4-Stat6-ChIP-Seq(GSE22104)/Homer	ABTTCYYRRGAA	1e-2	1.0000	36.0	40.45%	1866.8	27.98%
		Jun-AP1(bZIP)/K562-cJun-ChIP-Seq(GSE31477)/Homer	GATGASTCATCN	1e-1	1.0000	11.0	12.36%	377.0	5.65%
2	113	Enriched Motifs	Consensus	P-value	q-value (Benjamini)	No. genes with motif (out of 113)	% of genes with motif	No. background genes with motif (out of 6659)	% of Background genes with motif
		GATA3(Zf)/iTreg-Gata3-ChIP-Seq(GSE20898)/Homer	AGATAASR	1e-3	0.0680	106.0	93.81%	5431.4	81.56%
		Gata4(Zf)/Heart-Gata4-ChIP-Seq(GSE35151)/Homer	NBWGATAAGR	1e-3	0.1477	86.0	76.11%	4092.1	61.45%
		Gata1(Zf)/K562-GATA1-ChIP-Seq(GSE18829)/Homer	SAGATAAGRV	1e-2	0.1663	55.0	48.67%	2287.4	34.35%
		p53(p53)/Saos-p53-ChIP-Seq/Homer	RRCATGYCYRGRCATGYYYN	1e-2	0.1663	9.0	7.96%	159.1	2.39%
		p53(p53)/Saos-p53-ChIP-Seq(GSE15780)/Homer	RRCATGYCYRGRCATGYYYN	1e-2	0.1663	9.0	7.96%	159.1	2.39%
3	100	Enriched Motifs	Consensus	P-value	q-value (Benjamini)	No. genes with motif (out of 100)	% of genes with motif	No. background genes with motif (out of 6701)	% of Background genes with motif
		OCT:OCT(POU,Homeobox,IR1)/NPC-Brn2-ChIP-Seq(GSE35496)/Homer	ATGAATWATTCATGA	1e-2	0.8733	9.0	8.74%	181.6	2.71%
		EFL-1(E2F)/cElegans-L1-EFL1-ChIP-Seq(modEncode)/Homer	TGCAARYGCGCTCYA	1e-2	0.8733	3.0	2.91%	15.9	0.24%
		RBFox2(?)/Heart-RBFox2-CLIP-Seq(GSE57926)/Homer	TGCATGCA	1e-2	0.8733	71.0	68.93%	3678.4	54.98%
		Hoxb4(Homeobox)/ES-Hoxb4-ChIP-Seq(GSE34014)/Homer	TGATTRATGGCY	1e-2	0.8733	28.0	27.18%	1134.2	16.95%
		AR-halfsite(NR)/LNCaP-AR-ChIP-Seq(GSE27824)/Homer	CCAGGAACAG	1e-2	0.8733	66.0	64.08%	3466.0	51.81%
4	100	Enriched Motifs	Consensus	P-value	q-value (Benjamini)	No. genes with motif (out of 100)	% of genes with motif	No. background genes with motif (out of 6593)	% of Background genes with motif
		HRE(HSF)/Striatum-HSF1-ChIP-Seq(GSE38000)/Homer	TTCTAGAABNTTCTA	1e-15	0.0000	38.0	38.00%	529.4	8.03%
		HRE(HSF)/HepG2-HSF1-ChIP-Seq(GSE31477)/Homer	BSTTCTRGAABVTTCYAGAA	1e-8	0.0000	19.0	19.00%	228.1	3.46%
		PCF/Arabidopsis-Promoters/Homer	NNWWWTGGGCYTDDN	1e-3	0.0980	41.0	41.00%	1705.2	25.87%
		SeqBias: CG bias	SSSSSSSSSS	1e-1	1.0000	84.0	84.00%	4854.8	73.67%
		KANADI1(Myb)/Seedling-KAN1-ChIP-Seq(GSE48081)/Homer	ARGAATAWWN	1e-1	1.0000	84.0	84.00%	4861.1	73.76%
5	53	Enriched Motifs	Consensus	P-value	q-value (Benjamini)	No. genes with motif (out of 53)	% of genes with motif	No. background genes with motif (out of 6266)	% of Background genes with motif
		Mef2c(MADS)/GM12878-Mef2c-ChIP-Seq(GSE32465)/Homer	DCYAAAAATAGM	1e-2	1.0000	35.0	66.04%	3040.8	48.53%
		MafF(bZIP)/HepG2-MafF-ChIP-Seq(GSE31477)/Homer	HWWGTCAGCAWWTTT	1e-1	1.0000	17.0	32.08%	1174.9	18.75%
		Hoxc9(Homeobox)/Ainv15-Hoxc9-ChIP-Seq(GSE21812)/Homer	GGCCATAAATCA	1e-1	1.0000	35.0	66.04%	3187.3	50.87%
		Hoxb4(Homeobox)/ES-Hoxb4-ChIP-Seq(GSE34014)/Homer	TGATTRATGGCY	1e-1	1.0000	16.0	30.19%	1116.9	17.83%
		KLF5(Zf)/LoVo-KLF5-ChIP-Seq(GSE49402)/Homer	DGGGYGKGGC	1e-1	1.0000	8.0	15.09%	411.5	6.57%
6	68	Enriched Motifs	Consensus	P-value	q-value (Benjamini)	No. genes with motif (out of 68)	% of genes with motif	No. background genes with motif (out of 6777)	% of Background genes with motif
		FHY3(FAR1)/Arabidopsis-FHY3-ChIP-Seq(GSE30711)/Homer	HHCACGCGCBTN	1e-2	0.8170	14.0	20.59%	591.6	8.73%
		Gata1(Zf)/K562-GATA1-ChIP-Seq(GSE18829)/Homer	SAGATAAGRV	1e-2	0.8170	35.0	51.47%	2300.4	33.95%
		MafK(bZIP)/C2C12-MafK-ChIP-Seq(GSE36030)/Homer	GCTGASTCAGCA	1e-2	0.8170	6.0	8.82%	154.9	2.29%
		Gata2(Zf)/K562-GATA2-ChIP-Seq(GSE18829)/Homer	BBCTTATCTS	1e-2	0.8170	38.0	55.88%	2695.4	39.78%
		MafA(bZIP)/Islet-MafA-ChIP-Seq(GSE30298)/Homer	TGCTGACTCA	1e-2	0.8170	15.0	22.06%	753.2	11.12%

## Sheet: Clusters from Figure 3C
Cluster	No. genes	Enriched Motifs	Consensus	P-value	q-value (Benjamini)	No. genes with motif (out of 55)	% of genes with motif	No. background sequences with motif (out of 11149)	% of Background genes with motif
1	55
		HRE(HSF)/Striatum-HSF1-ChIP-Seq(GSE38000)/Homer	TTCTAGAABNTTCTA	1e-18	0.0000	30.0	54.55%	890.8	7.99%
		HRE(HSF)/HepG2-HSF1-ChIP-Seq(GSE31477)/Homer	BSTTCTRGAABVTTCYAGAA	1e-8	0.0000	15.0	27.27%	418.1	3.75%
		ZBTB12(Zf)/HEK293-ZBTB12.GFP-ChIP-Seq(GSE58341)/Homer	NGNTCTAGAACCNGV	1e-3	0.0963	14.0	25.45%	1100.8	9.87%
		STAT6(Stat)/CD4-Stat6-ChIP-Seq(GSE22104)/Homer	ABTTCYYRRGAA	1e-2	0.4752	26.0	47.27%	3328.1	29.84%
		PCF/Arabidopsis-Promoters/Homer	NNWWWTGGGCYTDDN	1e-2	0.4752	27.0	49.09%	3517.7	31.54%
2	25	Enriched Motifs	Consensus	P-value	q-value (Benjamini)	No. genes with motif (out of 25)	% of genes with motif	No. background sequences with motif (out of 10760)	% of Background genes with motif
		RUNX(Runt)/HPC7-Runx1-ChIP-Seq(GSE22178)/Homer	SAAACCACAG	1e-2	1.0000	12.0	48.00%	2549.1	23.69%
		SeqBias: CG bias	SSSSSSSSSS	1e-2	1.0000	23.0	92.00%	7539.2	70.05%
		TATA-Box(TBP)/Promoter/Homer	CCTTTTAWAGSC	1e-1	1.0000	21.0	84.00%	6712.6	62.37%
		RUNX1(Runt)/Jurkat-RUNX1-ChIP-Seq(GSE29180)/Homer	AAACCACARM	1e-1	1.0000	14.0	56.00%	3625.6	33.69%
		Mef2b(MADS)/HEK293-Mef2b.V5-ChIP-Seq(GSE67450)/Homer	GCTATTTTTGGM	1e-1	1.0000	21.0	84.00%	6850.3	63.65%
3	11	Enriched Motifs	Consensus	P-value	q-value (Benjamini)	No. genes with motif (out of 11)	% of genes with motif	No. background sequences with motif (out of 14039)	% of Background genes with motif
		HRE(HSF)/Striatum-HSF1-ChIP-Seq(GSE38000)/Homer	TTCTAGAABNTTCTA	1e-3	0.3667	5.0	45.45%	1106.3	13.48%
		STAT5(Stat)/mCD4+-Stat5-ChIP-Seq(GSE12346)/Homer	RTTTCTNAGAAA	1e-2	0.3667	6.0	54.55%	1890.7	13.50%
		STAT1(Stat)/HelaS3-STAT1-ChIP-Seq(GSE12782)/Homer	NATTTCCNGGAAAT	1e-2	0.3667	6.0	54.55%	1894.0	3.47%
		HRE(HSF)/HepG2-HSF1-ChIP-Seq(GSE31477)/Homer	BSTTCTRGAABVTTCYAGAA	1e-2	0.5469	3.0	27.27%	487.5	5.07%
		KLF10(Zf)/HEK293-KLF10.GFP-ChIP-Seq(GSE58341)/Homer	GGGGGTGTGTCC	1e-1	1.0000	3.0	27.27%	711.2
4	4	Enriched Motifs	Consensus	P-value	q-value (Benjamini)	No. genes with motif (out of 4)	% of genes with motif	No. background sequences with motif (out of 25030)	% of Background genes with motif
		ZNF189(Zf)/HEK293-ZNF189.GFP-ChIP-Seq(GSE58341)/Homer	TGGAACAGMA	1e-1	1.0000	3.0	75.00%	4465.3	17.84%
		SPCH(bHLH)/Seedling-SPCH-ChIP-Seq(GSE57497)/Homer	WNBCACGTGA	1e-1	1.0000	4.0	100.00%	10388.1	41.50%
		Cbf1(bHLH)/Yeast-Cbf1-ChIP-Seq(GSE29506)/Homer	TCACGTGAYH	1e-1	1.0000	2.0	50.00%	2539.5	10.15%
		bHLHE40(bHLH)/HepG2-BHLHE40-ChIP-Seq(GSE31477)/Homer	KCACGTGMCN	1e-1	1.0000	2.0	50.00%	2623.9	10.48%
		Pax8(Paired,Homeobox)/Thyroid-Pax8-ChIP-Seq(GSE26938)/Homer	GTCATGCHTGRCTGS	1e-1	1.0000	1.0	25.00%	412.3	1.65%

## Sheet: Clusters from Figure 4B
Cluster	No. genes	Enriched Motifs	Consensus	P-value	q-value (Benjamini)	No. genes with motif (out of 185)	% of genes with motif	No. background genes with motif (out of 8648)	% of Background genes with motif
DCMU down DBMIB up 22°C	185
		HRE(HSF)/Striatum-HSF1-ChIP-Seq(GSE38000)/Homer	TTCTAGAABNTTCTA	1e-11	0.0000	47.0	25.41%	683.2	7.90%
		HRE(HSF)/HepG2-HSF1-ChIP-Seq(GSE31477)/Homer	BSTTCTRGAABVTTCYAGAA	1e-8	0.0000	26.0	14.05%	290.9	3.36%
		ZBTB12(Zf)/HEK293-ZBTB12.GFP-ChIP-Seq(GSE58341)/Homer	NGNTCTAGAACCNGV	1e-2	0.3801	28.0	15.14%	747.9	8.65%
		n-Myc(bHLH)/mES-nMyc-ChIP-Seq(GSE11431)/Homer	VRCCACGTGG	1e-2	0.5811	56.0	30.27%	1903.0	22.01%
		IBL1(bHLH)/Seedling-IBL1-ChIP-Seq(GSE51120)/Homer	CACGTGCC	1e-2	0.5811	94.0	50.81%	3582.0	41.42%
