# Supplementary material for: Chloroplast Signaling Gates Thermotolerance in Arabidopsis
Source: Cell Rep. 2018 Feb 13;22(7):1657–65. doi: 10.1016/j.celrep.2018.01.054 (PMC5847188; doi:10.1016/j.celrep.2018.01.054)
Supplement: Table S4. List of Genes Found in the Clusters Described in This Study, Related to Figures 1, 3, and 4 [file mmc4.xlsx]

## Sheet: Sheet1
Cluster 13-1-1 from Figure 1B	Cluster 4 from Figure 3B	Cluster 1 from Figure 3C	Cluster 2 from Figure 4C	Cluster 3 from Figure 4D		Genes common to all clusters (interesection of all segments from Figure S3B)	Description	Gene names
AT1G02920	AT1G03070	AT1G03070	AT1G04130	AT1G01120		AT1G59860	HSP20-like chaperones superfamily protein;(source:Araport11)				Gene Model Type	Primary Gene Symbol	All Gene Symbols
AT1G03070	AT1G04770	AT1G07350	AT1G07350	AT1G02400		AT5G51440	HSP20-like chaperones superfamily protein;(source:Araport11)				protein_coding
AT1G04130	AT1G07350	AT1G07400	AT1G07400	AT1G27760		AT1G07400	HSP20-like chaperones superfamily protein;(source:Araport11)				protein_coding
AT1G04220	AT1G07400	AT1G16030	AT1G11100	AT1G51660		AT1G21550	Calcium-binding EF-hand family protein;(source:Araport11)				protein_coding
AT1G07350	AT1G10960	AT1G17870	AT1G12060	AT1G67070		AT1G54050	HSP20-like chaperones superfamily protein;(source:Araport11)				protein_coding
AT1G07400	AT1G16030	AT1G21550	AT1G14200	AT1G69610		AT2G19310	HSP20-like chaperones superfamily protein;(source:Araport11)				protein_coding
AT1G10480	AT1G17100	AT1G30070	AT1G17870	AT2G23420		AT5G25450	Cytochrome bd ubiquinol oxidase, 14kDa subunit;(source:Araport11)				protein_coding
AT1G11100	AT1G17870	AT1G52560	AT1G21550	AT2G27580		AT5G37670	HSP20-like chaperones superfamily protein;(source:Araport11)				protein_coding
AT1G11710	AT1G21550	AT1G53540	AT1G30070	AT2G32930		AT2G29500	HSP20-like chaperones superfamily protein;(source:Araport11)				protein_coding
AT1G12060	AT1G30070	AT1G54050	AT1G53540	AT4G34150		AT2G20560	DNAJ heat shock family protein;(source:Araport11)				protein_coding
AT1G13520	AT1G36370	AT1G59860	AT1G54050	AT5G48540		AT1G30070	SGS domain-containing protein;(source:Araport11)				protein_coding
AT1G14200	AT1G52560	AT1G66080	AT1G56170	AT5G01820		AT5G48570	Encodes one of the 36 carboxylate clamp (CC)-tetratricopeptide repeat (TPR) proteins (Prasad 2010, Pubmed ID: 20856808) with potential to interact with Hsp90/Hsp70 as co-chaperones.	(ROF2); (FKBP65); (ATFKBP65)			protein_coding
AT1G17840	AT1G53540	AT1G67360	AT1G56600	AT5G37770		AT2G46240	A member of Arabidopsis BAG (Bcl-2-associated athanogene) proteins, plant homologs of mammalian regulators of apoptosis. Expression of BAG6 in leaves was strongly induced by heat stress. Knockout mutants exhibited enhanced susceptibility to fungal pathogen Botrytis cinerea. Plant BAG proteins are multi-functional and remarkably similar to their animal counterparts, as they regulate apoptotic-like…	BCL-2-ASSOCIATED ATHANOGENE 6 (BAG6);ARABIDOPSIS THALIANA BCL-2-ASSOCIATED ATHANOGENE 6 (ATBAG6)			protein_coding	(ROF2)	(ROF2); (FKBP65); (ATFKBP65)
AT1G17870	AT1G54050	AT1G71000	AT1G59860	AT5G41040		AT2G25140	Encodes ClpB4, which belongs to the Casein lytic proteinase/heat shock protein 100 (Clp/Hsp100) family. Targeted to the mitochondrion, also referred to as ClpB-m. Transcripts of ClpB4 accumulate dramatically at high temperatures, suggesting that it may be involved in response to heat stress.	HEAT SHOCK PROTEIN 98.7 (HSP98.7);CASEIN LYTIC PROTEINASE B4 (CLPB4);CASEIN LYTIC PROTEINASE B-M (CLPB-M)			protein_coding	BCL-2-ASSOCIATED ATHANOGENE 6 (BAG6)	BCL-2-ASSOCIATED ATHANOGENE 6 (BAG6);ARABIDOPSIS THALIANA BCL-2-ASSOCIATED ATHANOGENE 6 (ATBAG6)
AT1G21550	AT1G56170	AT1G74310	AT1G62740	AT5G65890		AT1G74310	Encodes ClpB1, which belongs to the Casein lytic proteinase/heat shock protein 100 (Clp/Hsp100) family. Involved in refolding of proteins which form aggregates under heat stress. Also known as AtHsp101. AtHsp101 is a cytosolic heat shock protein required for acclimation to high temperature.	HEAT SHOCK PROTEIN 101 (ATHSP101);HEAT SHOCK PROTEIN 101 (HSP101); (HOT1)			protein_coding	CASEIN LYTIC PROTEINASE B4 (CLPB4)	HEAT SHOCK PROTEIN 98.7 (HSP98.7);CASEIN LYTIC PROTEINASE B4 (CLPB4);CASEIN LYTIC PROTEINASE B-M (CLPB-M)
AT1G25370	AT1G59860	AT1G79245	AT1G66510	AT4G38620		AT3G46230	member of the class I small heat-shock protein (sHSP) family, which accounts for the majority of sHSPs in maturing seeds	ARABIDOPSIS THALIANA HEAT SHOCK PROTEIN 17.4 (ATHSP17.4);HEAT SHOCK PROTEIN 17.4 (HSP17.4)			protein_coding	HEAT SHOCK PROTEIN 101 (HSP101)	HEAT SHOCK PROTEIN 101 (ATHSP101);HEAT SHOCK PROTEIN 101 (HSP101); (HOT1)
AT1G28480	AT1G62180	AT2G19310	AT1G72660	AT1G05170		AT5G12030	Encodes a cytosolic small heat shock protein with chaperone activity that is induced by heat and osmotic stress and is also expressed late in seed development.	HEAT SHOCK PROTEIN 17.6A (AT-HSP17.6A);HEAT SHOCK PROTEIN 17.6A (HSP17.6A);HEAT SHOCK PROTEIN 17.6 (HSP17.6)			protein_coding	HEAT SHOCK PROTEIN 17.4 (HSP17.4)	ARABIDOPSIS THALIANA HEAT SHOCK PROTEIN 17.4 (ATHSP17.4);HEAT SHOCK PROTEIN 17.4 (HSP17.4)
AT1G29170	AT1G65060	AT2G20560	AT1G74310	AT1G07350		AT3G12580	heat shock protein 70;(source:Araport11)	(HSC70-4);ARABIDOPSIS HEAT SHOCK PROTEIN 70 (ATHSP70);HEAT SHOCK PROTEIN 70 (HSP70)			protein_coding	HEAT SHOCK PROTEIN 17.6A (HSP17.6A)	HEAT SHOCK PROTEIN 17.6A (AT-HSP17.6A);HEAT SHOCK PROTEIN 17.6A (HSP17.6A);HEAT SHOCK PROTEIN 17.6 (HSP17.6)
AT1G30070	AT1G66080	AT2G25140	AT1G76350	AT1G07400		AT5G52640	Encodes a cytosolic heat shock protein AtHSP90.1. AtHSP90.1 interacts with disease resistance signaling components SGT1b and RAR1 and is required for RPS2-mediated resistance. The mRNA is cell-to-cell mobile.	HEAT SHOCK PROTEIN 90-1 (AtHsp90-1);HEAT SHOCK PROTEIN 90.1 (HSP90.1);HEAT SHOCK PROTEIN 90.1 (ATHSP90.1);HEAT SHOCK PROTEIN 83 (HSP83); (HSP81.1); (ATHS83);HEAT SHOCK PROTEIN 81-1 (HSP81-1)			protein_coding	HEAT SHOCK PROTEIN 70 (HSP70)	(HSC70-4);ARABIDOPSIS HEAT SHOCK PROTEIN 70 (ATHSP70);HEAT SHOCK PROTEIN 70 (HSP70)
AT1G32240	AT1G67360	AT2G26150	AT1G79920	AT1G14200		AT2G26150	member of Heat Stress Transcription Factor (Hsf) family. Involved in response to misfolded protein accumulation in the cytosol. Regulated by alternative splicing and non-sense-mediated decay.	HEAT SHOCK TRANSCRIPTION FACTOR A2 (ATHSFA2);HEAT SHOCK TRANSCRIPTION FACTOR A2 (HSFA2)			protein_coding	HEAT SHOCK PROTEIN 90.1 (HSP90.1)	HEAT SHOCK PROTEIN 90-1 (AtHsp90-1);HEAT SHOCK PROTEIN 90.1 (HSP90.1);HEAT SHOCK PROTEIN 90.1 (ATHSP90.1);HEAT SHOCK PROTEIN 83 (HSP83); (HSP81.1); (ATHS83);HEAT SHOCK PROTEIN 81-1 (HSP81-1)
AT1G34040	AT1G71000	AT2G29500	AT2G17900	AT1G21550		AT4G12400	Encodes one of the 36 carboxylate clamp (CC)-tetratricopeptide repeat (TPR) proteins (Prasad 2010, Pubmed ID: 20856808) with potential to interact with Hsp90/Hsp70 as co-chaperones.	HOP3 (Hop3)			protein_coding	HEAT SHOCK TRANSCRIPTION FACTOR A2 (HSFA2)	HEAT SHOCK TRANSCRIPTION FACTOR A2 (ATHSFA2);HEAT SHOCK TRANSCRIPTION FACTOR A2 (HSFA2)
AT1G45249	AT1G73010	AT2G32120	AT2G18510	AT1G30070		AT3G24500	One of three genes in A. thaliana encoding multiprotein bridging factor 1, a highly conserved transcriptional coactivator. May serve as a bridging factor between a bZIP factor and TBP. Its expression is specifically elevated in response to pathogen infection, salinity, drought, heat, hydrogen peroxide, and application of abscisic acid or salicylic acid. Constitutive expression enhances the tolera…	MULTIPROTEIN BRIDGING FACTOR 1C (MBF1C); (ATMBF1C)			protein_coding	HOP3 (Hop3)	HOP3 (Hop3)
AT1G53540	AT1G74310	AT2G36630	AT2G19310	AT1G54050		AT1G07350	Encodes a serine/arginine rich-like protein, SR45a. Involved in the regulation of stress-responsive alternative splicing.	SERINE/ARGININE RICH-LIKE PROTEIN 45A (SR45a)			protein_coding	MULTIPROTEIN BRIDGING FACTOR 1C (MBF1C)	MULTIPROTEIN BRIDGING FACTOR 1C (MBF1C); (ATMBF1C)
AT1G54050	AT1G79245	AT2G46240	AT2G20560	AT1G59860							protein_coding	SERINE/ARGININE RICH-LIKE PROTEIN 45A (SR45a)	SERINE/ARGININE RICH-LIKE PROTEIN 45A (SR45a)
AT1G55020	AT1G80340	AT2G47180	AT2G21940	AT1G62740
AT1G55230	AT2G01021	AT3G02040	AT2G23340	AT1G64780
AT1G56170	AT2G05070	AT3G09350	AT2G25140	AT1G66500
AT1G56600	AT2G05100	AT3G12580	AT2G26150	AT1G66510
AT1G59640	AT2G16367	AT3G14200	AT2G29500	AT1G67360
AT1G59860	AT2G19310	AT3G22840	AT2G32120	AT1G72660
AT1G60190	AT2G20560	AT3G24500	AT2G43570	AT1G73480
AT1G61050	AT2G25140	AT3G46230	AT2G46240	AT1G74310
AT1G62740	AT2G26150	AT3G47420	AT2G47180	AT1G78070
AT1G66510	AT2G26660	AT3G59010	AT3G01420	AT1G78230
AT1G72660	AT2G29500	AT4G12400	AT3G03520	AT1G79920
AT1G73220	AT2G30766	AT4G21323	AT3G04710	AT2G19310
AT1G74200	AT2G30770	AT4G23570	AT3G08690	AT2G20560
AT1G74310	AT2G32120	AT4G24415	AT3G08970	AT2G25140
AT1G76350	AT2G36630	AT4G25200	AT3G09640	AT2G26150
AT1G78170	AT2G36970	AT4G27670	AT3G12050	AT2G29450
AT1G78440	AT2G38210	AT5G03285	AT3G12580	AT2G29500
AT1G79920	AT2G44940	AT5G12020	AT3G14620	AT2G32240
AT1G80300	AT2G46240	AT5G12030	AT3G16050	AT2G36630
AT2G01430	AT2G47180	AT5G12110	AT3G17110	AT2G36750
AT2G03360	AT3G02040	AT5G20150	AT3G17611	AT2G44290
AT2G13810	AT3G02870	AT5G20790	AT3G23990	AT2G44670
AT2G15220	AT3G09350	AT5G25450	AT3G24500	AT2G46240
AT2G17300	AT3G09640	AT5G35320	AT3G25230	AT3G07090
AT2G17900	AT3G11670	AT5G37670	AT3G26450	AT3G08970
AT2G18510	AT3G12580	AT5G43850	AT3G27997	AT3G09350
AT2G19310	AT3G14200	AT5G48570	AT3G28210	AT3G09440
AT2G20560	AT3G17790	AT5G51440	AT3G44110	AT3G12050
AT2G21940	AT3G21560	AT5G52640	AT3G46230	AT3G12580
AT2G22000	AT3G22840	AT5G59720	AT3G53230	AT3G14200
AT2G23340	AT3G24500		AT3G56200	AT3G16050
AT2G25140	AT3G28220		AT3G57880	AT3G21560
AT2G26150	AT3G28270		AT3G63310	AT3G22600
AT2G26170	AT3G44310		AT4G03320	AT3G23920
AT2G26690	AT3G44450		AT4G03960	AT3G24500
AT2G29500	AT3G46230		AT4G10250	AT3G25230
AT2G32120	AT3G47420		AT4G11220	AT3G26450
AT2G32510	AT3G53230		AT4G12400	AT3G44110
AT2G32990	AT3G56200		AT4G21323	AT3G46230
AT2G33580	AT3G59010		AT4G21990	AT3G55150
AT2G35940	AT4G03400		AT4G23450	AT3G61890
AT2G35945	AT4G12400		AT4G23493	AT3G62260
AT2G37710	AT4G12730		AT4G25200	AT4G11660
AT2G39435	AT4G21320		AT4G26990	AT4G12400
AT2G40370	AT4G21323		AT4G28840	AT4G23570
AT2G40900	AT4G23560		AT4G32208	AT4G28480
AT2G41190	AT4G23570		AT4G34230	AT4G34230
AT2G41940	AT4G24415		AT4G34710	AT4G36640
AT2G43570	AT4G25200		AT4G36990	AT5G02430
AT2G46240	AT4G27670		AT5G02430	AT5G02490
AT2G46400	AT4G35640		AT5G02490	AT5G09590
AT2G47180	AT5G01220		AT5G03285	AT5G11100
AT2G47780	AT5G01410		AT5G03990	AT5G11110
AT3G01420	AT5G03285		AT5G09590	AT5G12030
AT3G01470	AT5G12020		AT5G10380	AT5G14760
AT3G03520	AT5G12030		AT5G11100	AT5G15450
AT3G04710	AT5G12110		AT5G11110	AT5G17350
AT3G05690	AT5G14760		AT5G12020	AT5G18065
AT3G08690	AT5G20150		AT5G12030	AT5G22060
AT3G08970	AT5G20790		AT5G12110	AT5G24660
AT3G09220	AT5G21100		AT5G13200	AT5G25450
AT3G09640	AT5G25450		AT5G19875	AT5G35320
AT3G11402	AT5G26220		AT5G22060	AT5G37670
AT3G12050	AT5G35320		AT5G25450	AT5G39670
AT3G12580	AT5G36910		AT5G25930	AT5G48570
AT3G14570	AT5G37670		AT5G37670	AT5G51440
AT3G14620	AT5G37770		AT5G39670	AT5G52570
AT3G16050	AT5G40380		AT5G43950	AT5G52640
AT3G17110	AT5G43850		AT5G45380	AT5G53120
AT3G17611	AT5G48180		AT5G48570	AT5G53400
AT3G18710	AT5G48570		AT5G51050	AT5G56030
AT3G21690	AT5G51440		AT5G51440	AT5G58070
AT3G23990	AT5G52640		AT5G52640	AT5G59220
AT3G24500	AT5G56030		AT5G53120	AT5G62020
AT3G25230	AT5G59720		AT5G54165	AT5G62570
AT3G25590	AT5G64510		AT5G58070	AT5G63130
AT3G26450			AT5G58590	AT5G64510
AT3G27150			AT5G58770	AT4G22980
AT3G27250			AT5G59220
AT3G27997			AT5G64230
AT3G28210			AT5G64510
AT3G44110
AT3G46230
AT3G48800
AT3G50930
AT3G52470
AT3G53230
AT3G55130
AT3G56200
AT3G57880
AT3G61490
AT3G63310
AT4G02810
AT4G03320
AT4G03420
AT4G03960
AT4G08150
AT4G10250
AT4G10310
AT4G11220
AT4G11350
AT4G12400
AT4G15258
AT4G15417
AT4G15810
AT4G17695
AT4G17880
AT4G18280
AT4G19450
AT4G19460
AT4G21323
AT4G21903
AT4G21990
AT4G23450
AT4G23493
AT4G25200
AT4G26990
AT4G28840
AT4G32208
AT4G34230
AT4G34710
AT4G36990
AT5G02430
AT5G02490
AT5G03210
AT5G03285
AT5G03990
AT5G06510
AT5G09590
AT5G10380
AT5G10970
AT5G11100
AT5G11110
AT5G12020
AT5G12030
AT5G12110
AT5G13200
AT5G16600
AT5G17600
AT5G19875
AT5G21280
AT5G22060
AT5G22550
AT5G24380
AT5G25450
AT5G25930
AT5G37670
AT5G39670
AT5G42655
AT5G43350
AT5G43950
AT5G43980
AT5G44350
AT5G45380
AT5G48570
AT5G48930
AT5G51050
AT5G51440
AT5G52640
AT5G53120
AT5G54165
AT5G55730
AT5G57010
AT5G58070
AT5G58590
AT5G58690
AT5G58770
AT5G59220
AT5G62490
AT5G64230
AT5G64510
AT5G67430
